# Supplementary material for: The Role of Brachypodium distachyon Wall-Associated Kinases (WAKs) in Cell Expansion and Stress Responses
Source: Cells. 2020 Nov 14;9(11):2478. doi: 10.3390/cells9112478 (PMC7698158; doi:10.3390/cells9112478)
Supplement: Supplementary file 1 [file cells-09-02478-s001.zip]

Archive with 2 entries (2 files):
- Data File S1 .xlsx
- Supplementary data plus legends.pdf
