# Supplementary material for: The Role of Brachypodium distachyon Wall-Associated Kinases (WAKs) in Cell Expansion and Stress Responses
Source: Cells. 2020 Nov 14;9(11):2478. doi: 10.3390/cells9112478 (PMC7698158; doi:10.3390/cells9112478)
Supplement: Supplementary file 1 [file cells-09-02478-s001.zip › Data File S1 .xlsx]

## Sheet: Sheet1
Highest 100 expressed transcripts from Brachypodium coleoptile (48h post-germination)
Expression rank	Mean FPKM value	St Dev	Gene accession	NCBI (NR) BLAST result
1	19700.7	5199.08	Bradi4g25750.1	PREDICTED: non-specific lipid-transfer protein 4.1-like [Brachypodium distachyon]
2	10214.5	1007.71	Bradi3g47290.1	PREDICTED: glycine-rich cell wall structural protein-like [Brachypodium distachyon]
3	8695.52	1093.9	Bradi1g49322.2	PREDICTED: BURP domain-containing protein 11-like isoform X2 [Brachypodium distachyon]
4	5989.4	1403.89	Bradi1g78240.1	PREDICTED: putative lipid-binding protein AIR1 [Brachypodium distachyon]>gi|193848562|gb|ACF22747.1| proline-rich protein [Brachypodium distachyon]
5	5675.43	677.166	Bradi4g44400.1	PREDICTED: probable non-specific lipid-transfer protein 3 [Brachypodium distachyon]
6	5662.92	492.315	Bradi5g02205.2	PREDICTED: Brachypodium distachyon uncharacterized LOC100830793
7	5522.15	403.391	Bradi3g59210.1	PREDICTED: putative laccase-9 [Brachypodium distachyon]
8	5335	613.559	Bradi1g12787.1	PREDICTED: glycine-rich RNA-binding protein blt801-like [Brachypodium distachyon]
9	4975.24	722.259	Bradi1g75290.1	PREDICTED: aquaporin TIP1-1 [Brachypodium distachyon]
10	4382.38	757.128	Bradi4g44496.1	PREDICTED: BURP domain-containing protein 3-like [Brachypodium distachyon]
11	3808.72	458.808	Bradi5g23770.1	PREDICTED: Brachypodium distachyon lipid transfer protein EARLI 1-like
12	3694.45	609.369	Bradi4g11540.1	PREDICTED: dirigent protein 21-like [Brachypodium distachyon]
13	3021.24	381.388	Bradi1g28760.1	PREDICTED: probable aquaporin PIP2-1 [Brachypodium distachyon]
14	2789.72	351.206	Bradi4g39910.1	PREDICTED: mannose/glucose-specific lectin-like [Brachypodium distachyon]
15	2702.79	1070.28	Bradi3g26391.1	PREDICTED: ribulose bisphosphate carboxylase small chain PW9, chloroplastic-like [Brachypodium distachyon]
16	2141.53	333.907	Bradi1g11986.1	PREDICTED: uncharacterized protein At5g01610-like [Brachypodium distachyon]
17	2127.07	133.644	Bradi3g01990.1	PREDICTED: peptidyl-prolyl cis-trans isomerase [Brachypodium distachyon]
18	2075.68	445.121	Bradi3g47307.1	PREDICTED: Brachypodium distachyon glycine-rich cell wall structural protein
19	2057.78	412.585	Bradi1g09090.1	PREDICTED: auxin-responsive protein IAA13-like [Brachypodium distachyon]
20	2042.01	146.475	Bradi5g23770.1	PREDICTED: Brachypodium distachyon tubulin alpha-1 chain
21	2025.45	333.249	Bradi3g39780.1	PREDICTED: Brachypodium distachyon skin secretory protein xP2
22	2024.39	735.349	Bradi4g37210.1	PREDICTED: chlorophyll a-b binding protein of LHCII type 1-like [Brachypodium distachyon]
23	2023.46	868.879	Bradi4g08800.1	PREDICTED: ribulose bisphosphate carboxylase small chain PWS4.3, chloroplastic [Brachypodium distachyon]
24	2019.45	493.826	Bradi5g23770.1	PREDICTED: Brachypodium distachyon uncharacterized
25	1973.42	355.549	Bradi1g20950.1	PREDICTED: dirigent protein 21-like [Brachypodium distachyon]
26	1972.09	741.986	Bradi3g52300.1	polyubiquitin 11 isoform X2 [Brachypodium distachyon]
27	1948.73	237.956	Bradi5g02077.1	PREDICTED: GDSL esterase/lipase At4g28780-like [Brachypodium distachyon]
28	1853.38	302.886	Bradi1g38120.1	PREDICTED: protodermal factor 1-like [Brachypodium distachyon]
29	1808.75	764.468	Bradi4g07380.2	PREDICTED: chlorophyll a-b binding protein of LHCII type 1-like [Brachypodium distachyon]
30	1645.44	161.832	Bradi1g49270.1	PREDICTED: profilin-1 [Brachypodium distachyon]
31	1631.16	292.713	Bradi3g08820.1	PREDICTED: protodermal factor 1-like [Brachypodium distachyon]
32	1619.19	185.95	Bradi2g03280.1	PREDICTED: Brachypodium distachyon metallothionein-like protein type 2
33	1566.85	214.956	Bradi3g39997.1	PREDICTED: beta-glucosidase 28-like [Brachypodium distachyon]
34	1554.81	472.654	Bradi2g36770.1	PREDICTED: Brachypodium distachyon hydrophobic protein LTI6B
35	1550.41	268.931	Bradi2g35440.1	PREDICTED: uncharacterized protein LOC100843264 [Brachypodium distachyon]
36	1513.26	72.0749	Bradi3g35870.1	uncharacterized protein LOC104585233 [Brachypodium distachyon]
37	1506.17	173.404	Bradi1g23895.1	Brachypodium distachyon mRNA, clone: PL016C01-A-049_F23
38	1480.08	108.072	Bradi5g04630.1	PREDICTED: proline-rich protein 2-like [Brachypodium distachyon]
39	1472.61	543.193	Bradi4g08800.1	PREDICTED: ribulose bisphosphate carboxylase small chain PWS4.3, chloroplastic [Brachypodium distachyon]
40	1419.72	51.4526	Bradi1g15050.1	PREDICTED: Brachypodium distachyon UDP-arabinopyranose mutase 1
41	1396.55	178.035	Bradi2g51688.1	hypothetical protein BRADI_2g51688v3 [Brachypodium distachyon]
42	1375.08	24.2526	Bradi1g29730.1	PREDICTED: DNA-binding protein MNB1B [Brachypodium distachyon]
43	1364.66	216.974	Bradi2g07940.2	PREDICTED: Brachypodium distachyon salt stress root protein RS1
44	1363.33	655.098	Bradi3g37670.1	PREDICTED: germin-like protein 8-14 [Brachypodium distachyon]
45	1350.8	136.944	Bradi3g01470.1	PREDICTED: Brachypodium distachyon catalase isozyme 2
46	1335.3	511.524	Bradi3g13170.1	PREDICTED: ferredoxin [Brachypodium distachyon]
47	1300.46	146.365	Bradi2g13110.1	PREDICTED: probable glutathione S-transferase GSTF1 [Brachypodium distachyon]
48	1297.98	229.7	Bradi3g22590.2	PREDICTED: uncharacterized protein LOC100838811 [Brachypodium distachyon]
49	1271.61	293.471	Bradi1g65540.1	PREDICTED: asparagine synthetase [glutamine-hydrolyzing] 1-like [Brachypodium distachyon]
50	1270.29	56.0234	Bradi3g10120.1	PREDICTED: uncharacterized protein LOC100843983 [Brachypodium distachyon]
51	1267.58	160.424	Bradi2g21460.1	PREDICTED: Brachypodium distachyon calmodulin
52	1263.81	59.8659	Bradi5g12740.1	PREDICTED: MLP-like protein 423 [Brachypodium distachyon]
53	1262.62	137.391	Bradi3g59970.1	PREDICTED: Brachypodium distachyon glutamine synthetase cytosolic isozyme 1-1
54	1257.84	230.784	Bradi4g16990.1	PREDICTED: Brachypodium distachyon probable xyloglucan endotransglucosylase/hydrolase
55	1219.74	41.5281	Bradi4g00940.1	PREDICTED: glycine-rich RNA-binding protein 1-like [Brachypodium distachyon]
56	1205.23	75.5686	Bradi3g14057.1	PREDICTED: glyceraldehyde-3-phosphate dehydrogenase 1, cytosolic-like [Brachypodium distachyon]
57	1186.34	157.355	Bradi2g06740.1	PREDICTED: uncharacterized protein LOC100822009 [Brachypodium distachyon]
58	1184.49	103.023	Bradi1g53470.1	PREDICTED: Brachypodium distachyon protein TsetseEP
59	1173.73	438.759	Bradi1g34600.1	PREDICTED: probable non-specific lipid-transfer protein 2 [Brachypodium distachyon]
60	1173.02	317.185	Bradi2g16290.1	PREDICTED: chlorophyll a-b binding protein of LHCII type 1-like [Brachypodium distachyon]
61	1170.29	151.868	Bradi2g10970.1	PREDICTED: Brachypodium distachyon tubulin beta-4 chain
62	1162.73	222.544	Bradi3g56020.1	PREDICTED: aquaporin PIP1-5 [Brachypodium distachyon]
63	1140.95	762.806	Bradi4g22290.1	PREDICTED: water stress-inducible protein Rab21-like [Brachypodium distachyon]
64	1129.87	191.889	Bradi3g58830.1	PREDICTED: Brachypodium distachyon annexin D1
65	1087.59	27.2888	Bradi2g58050.1	PREDICTED: Brachypodium distachyon fructose-bisphosphate aldolase cytoplasmic isozyme
66	1075.78	168.97	Bradi4g33510.1	PREDICTED: Brachypodium distachyon skin secretory protein xP2
67	1067.74	53.1748	Bradi1g22101.1	PREDICTED: protein SPIRAL1-like 1 [Brachypodium distachyon]>gi|721610536|ref|XP_010235871.1| PREDICTED: protein SPIRAL1-like 1 [Brachypodium distachyon]
68	1058.8	300.667	Bradi4g37210.1	PREDICTED: chlorophyll a-b binding protein of LHCII type 1-like [Brachypodium distachyon]
69	1023.65	9.4779	Bradi1g07160.1	PREDICTED: tubulin alpha-2 chain-like [Brachypodium distachyon]>gi|146760203|emb|CAM58977.1| alpha-tubulin 4 [Hordeum vulgare subsp. vulgare]
70	1016.2	22.5469	Bradi4g19457.1	PREDICTED: LOW QUALITY PROTEIN: adenosylhomocysteinase-like [Brachypodium distachyon]
71	1011.37	81.8869	Bradi1g09270.1	PREDICTED: linoleate 9S-lipoxygenase 2 [Brachypodium distachyon]
72	997.737	102.728	Bradi1g03750.1	PREDICTED: actin-depolymerizing factor 4-like [Brachypodium distachyon]
73	981.94	400.87	Bradi3g17640.2	PREDICTED: photosystem II 10 kDa polypeptide, chloroplastic-like [Brachypodium distachyon]
74	978.44	79.5269	Bradi1g65820.2	PREDICTED: L-ascorbate peroxidase 1, cytosolic [Brachypodium distachyon]
75	956.953	79.8643	Bradi5g18170.1	PREDICTED: probable aquaporin PIP1-2 [Brachypodium distachyon]
76	941.743	36.5343	Bradi2g03170.1	PREDICTED: triosephosphate isomerase, cytosolic [Brachypodium distachyon]
77	935.93	51.5952	Bradi1g49997.1	PREDICTED: Brachypodium distachyon histone H3.3
78	933.3	377.679	Bradi4g12750.1	elongation factor 1-alpha [Brachypodium distachyon]
79	924.85	136.976	Bradi3g16180.2	PREDICTED: acyl-CoA-binding protein [Brachypodium distachyon]
80	913.007	162.81	Bradi1g49010.1	PREDICTED: GDSL esterase/lipase At5g45910-like [Brachypodium distachyon]
81	910.94	80.1591	Bradi1g38780.3	PREDICTED: Brachypodium distachyon GDSL esterase/lipase At5g45910-like
82	905.673	119.713	Bradi3g51387.1	PREDICTED: Brachypodium distachyon aquaporin PIP1-1
83	903.837	148.322	Bradi5g24027.1	PREDICTED: oryzain alpha chain-like [Brachypodium distachyon]
84	901.293	248.179	Bradi5g09790.1	PREDICTED: Brachypodium distachyon extensin (LOC100846053)
85	898.073	228.384	Bradi3g42627.5	PREDICTED: chlorophyll a-b binding protein of LHCII type 1-like [Brachypodium distachyon]
86	891.783	73.3276	Bradi4g10920.1	PREDICTED: translationally-controlled tumor protein homolog [Brachypodium distachyon]
87	886.49	324.746	Bradi2g08880.1	PREDICTED: MFS18 protein-like [Brachypodium distachyon]
88	874.317	73.1073	Bradi5g14640.1	PREDICTED: Brachypodium distachyon S-adenosylmethionine decarboxylase proenzyme
89	873.92	91.047	Bradi3g58920.1	PREDICTED: uncharacterized protein LOC100824499 isoform X1 [Brachypodium distachyon]
90	871.507	625.931	Bradi4g22280.2	PREDICTED: Brachypodium distachyon water stress-inducible protein Rab21
91	870.707	70.885	Bradi1g11680.1	PREDICTED: linoleate 9S-lipoxygenase 1 [Brachypodium distachyon]
92	858.813	80.4915	Bradi1g33810.1	PREDICTED: xyloglucan endotransglucosylase/hydrolase protein 22-like [Brachypodium distachyon]
93	854.24	98.4609	Bradi2g16560.3	PREDICTED: fasciclin-like arabinogalactan protein 13 [Brachypodium distachyon]
94	836.487	25.5701	Bradi1g59110.1	PREDICTED: eukaryotic translation initiation factor 5A-1/2 [Brachypodium distachyon]
95	830.387	161.024	Bradi5g14640.1	PREDICTED: Brachypodium distachyon hydrophobic protein LTI6A
96	826.217	454.665	Bradi1g20440.1	PREDICTED: Brachypodium distachyon RNA-binding protein CP29B, chloroplastic
97	823.637	273.718	Bradi1g24760.1	PREDICTED: chlorophyll a-b binding protein of LHCII type III, chloroplastic [Brachypodium distachyon]
98	820.957	17.8881	Bradi1g07160.1	PREDICTED: Brachypodium distachyon tubulin alpha-2 chain-like
99	820.66	284.103	Bradi1g13330.2	PREDICTED: Brachypodium distachyon dehydrin HIRD11
100	803.763	111.694	Bradi3g33160.1	PREDICTED: expansin-B4 [Brachypodium distachyon]

## Sheet: Sheet2
79 B. distachyon WAK transcripts identified in coleoptile RNA-seq analysis (listed in order of FPKM values)
Expression Rank	Mean FPKM value	St Dev	Corrresponding BdWAK annotation	Gene accession	Chromsomal location
1	8.56667	0.582377	BdWAK108	Bradi5g03632.1	Bd5:4461362..4471020
2	7.94	1.26965	BdWAK10	Bradi3g49160.1	Bd3:50290367..50293160
3	6.50333	1.47061	BdWAK72	Bradi2g60530.1	Bd2:57660758..57666185
4	6.36667	1.08202	BdWAK42	Bradi4g01670.1	Bd4:1085666..1088248
5	5.15	0.534251	BdWAK2	Bradi3g01170.1	Bd3:756583..759845
6	3.67	0.353255	BdWAK55	Bradi5g03550.3	Bd5:4214268..4219229
7	3.29	0.367696	BdWAK103	Bradi5g01462.2	Bd5:1426565..1433379
8	3.2	0.236267	BdWAK77	Bradi2g38280.1	Bd2:38384820..38390712
9	3.19	0.0648074	BdWAK24	Bradi1g46170.1	Bd1:44636987..44639673
10	2.89	0.389044	BdWAK75	Bradi2g01120.1	Bd2:704226..706414
11	2.43333	0.225947	BdWAK14	Bradi3g49770.1	Bd3:50791011..50794069
12	2.42667	0.345682	BdWAK22	Bradi5g24190.1	Bd5:26089868..26093918
13	2.35	0.19362	BdWAK64	Bradi2g47030.2	Bd2:47181380..47184494
14	2.3	0.657487	BdWAK28	Bradi2g38300.3	Bd2:38403935..38406646
15	2.28	0.356495	BdWAK100	Bradi2g02510.2	Bd2:1669922..1677614
16	2.15	0.359258	BdWAK13	Bradi3g39700.1	Bd3:41681363..41685806
17	2.11667	0.442451	BdWAK41	Bradi4g01647.2	Bd4:1074107..1078193
18	2.07667	0.321294	BdWAK61	Bradi5g24311.1	Bd5:26180320..26187824
19	1.69333	0.360689	BdWAK46	Bradi1g69340.1	Bd1:68002396..68007669
20	1.67	0.257725	BdWAK27	Bradi5g20365.2	Bd5:23410007..23417232
21	1.66	0.375588	BdWAK48	Bradi2g02470.2	Bd2:1653864..1657784
22	1.64333	0.77374	BdWAK65	Bradi3g48051.1	Bd3:49362034..49364070
23	1.54667	0.739825	BdWAK9	Bradi3g01157.1	Bd3:748546..753833
24	1.53	0.659141	BdWAK19	Bradi1g02290.1	Bd1:1554409..1559104
25	1.52333	0.587089	BdWAK73	Bradi2g34187.1	Bd2:34004435..34008140
26	1.5	0.323456	BdWAK50	Bradi2g02490.1	Bd2:1663250..1665850
27	1.44	0.399694	BdWAK23	Bradi5g15797.5	Bd5:19358261..19363706
28	1.38333	0.258815	BdWAK25	Bradi3g39680.1	Bd3:41649665..41653713
29	1.37	0.0784573	BdWAK51	Bradi2g35965.1	Bd2:36093496..36097154
30	1.36333	0.656528	BdWAK44	Bradi2g44400.3	Bd2:44667007..44672649
31	1.34	0.106771	BdWAK34	Bradi4g42385.1	Bd4:46337762..46346781
32	1.33333	0.390337	BdWAK60	Bradi4g13626.1	Bd4:14031107..14035490
33	1.28333	0.399147	BdWAK62	Bradi3g46290.1	Bd3:47925324..47926541
34	1.26	0.190671	BdWAK33	Bradi4g38010.2	Bd4:42926130..42931115
35	1.20667	0.182959	BdWAK29	Bradi1g30860.1	Bd1:26336374..26340684
36	1.20333	0.283405	BdWAK26	Bradi2g01130.1	Bd2:705679..709545
37	1.18	0.254209	BdWAK70	Bradi4g01661.1	Bd4:1081446..1083980
38	1.17	0.211397	BdWAK86	Bradi4g02209.1	Bd4:1432533..1436761
39	1.14667	0.262057	BdWAK32	Bradi2g02524.1	Bd2:1686315..1688316
40	1.14	0.254864	BdWAK112	Bradi2g02440.1	Bd2:1643175..1644361
41	1.13333	0.0462681	BdWAK45	Bradi2g47000.3	Bd2:47168187..47172952
42	1.12667	0.373611	BdWAK101	Bradi2g47008.1	Bd2:47174374..47175450
43	1.03333	0.155015	BdWAK18	Bradi3g01180.1	Bd3:763376..766715
44	1.02333	0.14654	BdWAK31	Bradi4g42360.1	Bd4:46325502..46333943
45	1.00333	0.200462	BdWAK78	Bradi5g24180.1	Bd5:26084177..26088738
46	0.976667	0.0268052	BdWAK47	Bradi3g18130.1	Bd3:16594488..16597664
47	0.963333	0.258815	BdWAK93	Bradi2g02537.1	Bd2:1697110..1700774
48	0.93	0.216384	BdWAK17	Bradi4g04347.1	Bd4:3570583..3573286
49	0.906667	0.0732323	BdWAK36	Bradi2g53277.1	Bd2:52216637..52222778
50	0.89	0.168721	BdWAK94	Bradi5g03150.1	Bd5:3541507..3544741
51	0.886667	0.311852	BdWAK98	Bradi2g02426.2	Bd2:1635336..1638556
52	0.843333	0.0581823	BdWAK38	Bradi1g22540.1	Bd1:18077974..18084544
53	0.83	0.139124	BdWAK80	Bradi5g03070.1	Bd5:3401992..3406345
54	0.806667	0.0237268	BdWAK16	Bradi3g36780.1	Bd3:38905592..38909477
55	0.803333	0.0762063	BdWAK49	Bradi2g02477.1	Bd2:1658800..1661586
56	0.766667	0.223921	BdWAK58	Bradi2g47014.1	Bd2:47176156..47177294
57	0.756667	0.128005	BdWAK111	Bradi5g03180.1	Bd5:3656620..3662502
58	0.75	0.152971	BdWAK39	Bradi5g16150.2	Bd5:19691824..19694899
59	0.736667	0.0803234	BdWAK106	Bradi3g13352.1	Bd3:11849073..11850991
60	0.726667	0.0897321	BdWAK81	Bradi3g39670.2	Bd3:41638256..41643519
61	0.72	0.107806	BdWAK12	Bradi3g54770.1	Bd3:54942802..54945275
63	0.706667	0.183566	BdWAK56	Bradi1g67247.1	Bd1:66143633..66147736
62	0.706667	0.177033	BdWAK105	Bradi5g03577.1	Bd5:4338271..4350365
64	0.7	0.0571548	BdWAK82	Bradi5g15285.1	Bd5:18783279..18787375
66	0.69	0.0817856	BdWAK89	Bradi3g39690.3	Bd3:41659376..41661986
65	0.69	0.126842	BdWAK54	Bradi4g39560.1	Bd4:44106944..44112126
67	0.673333	0.0762063	BdWAK91	Bradi1g76840.1	Bd1:73531309..73535175
68	0.663333	0.123858	BdWAK7	Bradi2g02462.1	Bd2:1649651..1651855
69	0.643333	0.0931347	BdWAK90	Bradi3g39650.2	Bd3:41620608..41623554
71	0.64	0.110252	BdWAK83	Bradi1g02210.1	Bd1:1498936..1503003
70	0.64	0.111455	BdWAK69	Bradi4g38016.2	Bd4:42939611..42942008
72	0.613333	0.0581823	BdWAK53	Bradi4g02192.1	Bd4:1422823..1426758
73	0.546667	0.0803234	BdWAK79	Bradi1g19290.2	Bd1:15442017..15446389
74	0.533333	0.0519259	BdWAK21	Bradi4g01680.1	Bd4:1089359..1092383
75	0.49	0.0368179	BdWAK15	Bradi4g40422.1	Bd4:44749181..44750104
76	0.47	0.0694422	BdWAK66	Bradi5g24320.2	Bd5:26183032..26183781
77	0.463333	0.0876018	BdWAK59	Bradi5g03530.3	Bd5:4141753..4155175
78	0.45	0.094163	BdWAK20	Bradi2g31990.1	Bd2:31817787..31822840
79	0.433333	0.0589413	BdWAK52	Bradi2g02503.1	Bd2:1668973..1669755
	Not detected in RNAseq:		BdWAK1	Bradi4g32830.1	Bd4:38511508..38516521
			BdWAK3	Bradi3g04567.1	Bd3:3146150..3149512
			BdWAK4	Bradi5g20380.1	Bd5:23419740..23424986
			BdWAK5	Bradi3g39960.1	Bd3:41945492..41947276
			BdWAK6	Bradi4g02850.1	Bd4:2095894..2100915
			BdWAK8	Bradi4g39810.1	Bd4:44346067..44349209
			BdWAK11	Bradi1g51097.1	Bd1:49684414..49688768
			BdWAK16	Bradi5g22007.1	Bd5:24647458..24649572
			BdWAK30	Bradi2g38260.1	Bd2:38370341..38378693
			BdWAK35	Bradi3g46294.1	Bd3:47925324..47926541
			BdWAK37	Bradi3g39710.2	Bd3:41686103..41690026
			BdWAK40	Bradi2g02450.1	Bd2:1645569..1646438
			BdWAK43	Bradi2g24197.1	Bd2:22052110..22055679
			BdWAK57	Bradi2g09360.1	Bd2:7654239..7658767
			BdWAK63	Bradi2g47021.2	Bd2:47177643..47178488
			BdWAK67	Bradi1g58757.1	Bd1:58028868..58038026
			BdWAK68	Bradi3g27058.1	Bd3:27610979..27617262
			BdWAK71	Bradi4g26810.1	Bd4:31754785..31759449
			BdWAK74	Bradi2g02456.1	Bd2:1648039..1648957
			BdWAK76	Bradi2g47920.1	Bd2:48047129..48060003
			BdWAK84	Bradi4g38020.3	Bd4:42943537..42946444
			BdWAK85	Bradi5g20350.1	Bd5:23401434..23405326
			BdWAK87	Bradi4g42350.3	Bd4:46319852..46324196
			BdWAK88	Bradi5g25175.1	Bd5:26792882..26795960
			BdWAK92	Bradi2g45850.1	Bd2:46052467..46056398
			BdWAK95	Bradi2g08751.1	Bd2:7107788..7110589
			BdWAK97	Bradi2g47037.2	Bd2:47188112..47189051
			BdWAK99	Bradi2g47050.1	Bd2:47193083..47194320
			BdWAK102	Bradi2g47060.1	Bd2:47194556..47198608
			BdWAK104	Bradi5g03060.1	Bd5:3394086..3397205
			BdWAK107	Bradi2g03850.1	Bd2:2728641..2732801
			BdWAK109	Bradi3g10860.2	Bd3:9117362..9122732
			BdWAK110	Bradi3g54791.1	Bd3:54955446..54962529
			BdWAK113	Bradi3g21721.1	Bd3:20871808..20873973
			BdWAK114	Bradi2g02432.1	Bd2:1638557..1641255
			BdWAK115	Bradi1g50380.1	Bd1:49142021..49147704
